# Supplementary material for: Identification of Fish Species and Targeted Genetic Modifications Based on DNA Analysis: State of the Art
Source: Foods. 2023 Jan 3;12(1):228. doi: 10.3390/foods12010228 (PMC9818732; doi:10.3390/foods12010228)
Supplement: Supplementary file 1 [file foods-12-00228-s001.zip]

Archive with 1 entries (1 files):
- foods-2097801-supplementary.pdf
